# Supplementary material for: The Effects of Prenatal Diet on Calf Performance and Perspectives for Fetal Programming Studies: A Meta-Analytical Investigation
Source: Animals (Basel). 2022 Aug 21;12(16):2145. doi: 10.3390/ani12162145 (PMC9404886; doi:10.3390/ani12162145)
Supplement: Supplementary file 1 [file animals-12-02145-s001.zip]

Archive with 1 entries (1 files):
- animals-1813326-supplementary.pdf
